# Supplementary material for: CNOT6: A Novel Regulator of DNA Mismatch Repair
Source: Cells. 2022 Feb 2;11(3):521. doi: 10.3390/cells11030521 (PMC8833972; doi:10.3390/cells11030521)
Supplement: Supplementary file 1 [file cells-11-00521-s001.zip]

Archive with 1 entries (1 files):
- cells-1553055-supplementary.pdf
